# Supplementary material for: Supporting efficiency improvement in public health systems: a rapid evidence synthesis
Source: BMC Health Serv Res. 2022 Mar 3;22:293. doi: 10.1186/s12913-022-07694-z (PMC8892107; doi:10.1186/s12913-022-07694-z)
Supplement: Supplementary file 1 — Additional file 1. [file 12913_2022_7694_MOESM1_ESM.xlsx]

## Sheet: Sheet1
	Author	Year	Title	Country	Setting	Design	Sample	Objective	Key findings	Links to efficiency	Efficiency measures
	Abraham	2011	Transforming healthcare with information technology in Japan: a review of policy, people, and progress	Japan	Public health system	Policy review	70+ hours of interview with a range of public health senior management, achieved policy documents	Describe health IT in Japan, policy implications and current issues	Health information technology can be a significant enabler of efficiency however significant technical challenges are presented. Government policy and strategic direction can align disparate initiatives across multiple services.	9% annual rise in healthcare costs Drivers: large elderly population, workforce shortage/distribution, administration burden HIT can support continuums of care across providers but requires sufficient infrastructure and reduce requests for manual information e.g. lab results and other records Automation of administration processes increases productivity Use of acute services by elderly subacute p…	Clinician time, patient waiting time, medication error rates, length of stay, cases per month, labour costs
	Alder-Milstein	2013	Operational health information exchanges show substantial growth, but long-term funding remains a concern	USA	Nation-wide	Qualitative case study	322 organizations participating in HIW	To assess national progress towards HIE implementation	HIE becoming increasingly prevalent however sustainability issues are widespread due to dependence on public funding. Understanding of value delivered sufficient to ensure sustainability not yet clear	Revenue generation sufficient to cover expenses a "standard definition" of efficiency, however less than 1/4 of nationwide efforts had achieved this state. Grant and Govt funding can support implementation and sustainability of efficiency-enabling initiatives and longer-term commitments may be required. Lack of business plans a risk Concept of "value" added rather than revenue returned is identif…	Reduced redundant diagnostic procedures, requests for information, duplicated assessments and documentation processes
	Akinci	2014	Quality improvement in healthcare delivery utilizing the patient-centred medical home model	USA	Nation-wide	Systematic review	264 studies identified, 22 used in final review	Explore quality/comprehensive care, explore PCMH characteristics	Lack of efficiency and multiple reforms a feature of healthcare Evidence-based models supporting continuum of care can be scaled/consistently implemented through standardised principles	Government policy can address gaps in continuum of care across settings and providers and reduce fragmentation/silos. Can also standardise service indicators for use in enhancing outcomes Efficiency can be addressed in alignment with patient outcomes and service quality Inefficiency cannot be rectified simply through additional resourcing Need for long-term management of chronic diseases a driver…	Duplicated services, % of patients able to access services, complication rates, avoidable hospitalisation rates, ED presentations, costs, medication non-adherence, polypharmacy, repeat ED visits, diagnostic utilisation, hospital readmissions
	Allin	2016	The determinants of efficiency in the Canadian health care system	Canada	Nation-wide	Policy review	Nation-wide, no exact figures specified	To outline a top-down, system-wide approach to measuring efficiency	Inefficiencies in healthcare systems can be linked to management, public health and environmental factors Managerial factors are strongly linked to efficiency	Productive efficiency involves making the most of available resources be maximising outputs Policy guidelines for enhancing public health service efficiency are lacking despite widespread focus on measuring efficiency Facility-level efficiency studies are common however system-wide studies are rare Shifting costs and activity to other providers can reflect efficiency at a facility level however d…	Can be quantities e.g. beds or values, e.g. spend per bed. Provider overpayments cost/quality comparisons between peers Indicators of ineffective, inappropriate, harmful or excessively expensive service delivery length of stay, care hours per case, admin spending as a percentage of total spend, average cost per weighted case, readmissions Use of acute facilities by less acute patients Timely and …
	Allin	2015	How Can Health System Efficiency Be Improved in Canada	Canada	Nation-wide	Policy review	Not specified	To measure and compare efficiency across provinces and regions within Canada	At a high level, financial and environmental inputs can be linked to overall preventable life years lost to give broad efficiency calculations Efficiency shows significant variation across regions	Increasing returns using available resources is a priority across Governments and organisations with a view to promoting sustainability Waste and inefficiency are often addressed through restructuring Not all factors impacting efficiency are within the control of a health system Regional inflows/outflows bear consideration as service access and costs can vary between regions Investing in public h…	Timely access to effective care, waiting times, patient-reported unmet need, waiting times, preventable deaths related to healthcare interventions, cost inputs, hospital readmissions, length of stay, care hours per case, admin spending as a percentage of total spend, average cost per weighted case, care at clinically-appropriate level
	Ament	2017	Factors associated with sustainability of 2 quality improvement programs after achieving early implementation success. A qualitative case study	Netherlands	Two MDT hospital-based programs	Qualitative case study	14 hospitals	Explore factors associated with sustainability following implementation	Initiative sustainability factors identified included adaptability, cost-effectiveness, alignment with existing processes, close communication lines, external policy and incentives	Introduces concept of "continued benefits over time" and ongoing cost-effectiveness Ability to adapt an initiative to suit local needs is a key long-term sustainability factor, including ability to modify over time Must align with and embed into existing processes in order to last, and short lines of communication between key stakeholders are enabling Need to consider external resourcing as well,…	Length of stay, early discharge, admission planning
	Anderson	2012	Health and hospital reform in Australia--a local health district's perspective	Australia	NSW public health	Narrative	N/A	Describe public health reform and its implications in NSW	Describes reforms at the commencement of the literature review period including devolved governance	Increasing burden of chronic disease, technology use and community expectations are cost drivers Increasing local accountability through decentralized management enables performance improvement while also reducing duplication Service Level Agreements supported by purchasing and performance frameworks provide transparent guidance while promoting autonomy on how outcomes are achieved Clinician and …	Net cost of service, patient fees, cost-weighted separations per month, coding timeliness, ALOS, FTE, workers compensation claims per month, workforce turnover, premium staff usage, sick leave, leave liability, clinical complications, complaints, unplanned readmissions, day-of-surgery cancellations, ED representations, ED LOS outside of targets, overdue surgeries, bed occupancy and availability, …
	Anstey	2014	Can we learn anything from health care in the United States	Australia and New Zealand	US, Aus, NZ public health systems	Narrative	N/A	Compare and contrast the US and Aus/NZ healthcare systems	The differences between systems have both positives to recommend and negatives to avoid from the US system in the Aus/NZ setting	Uptake of new technologies is a cost driver and is frequently overrated as a solution Value and cost-effectiveness rarely the focus in the US There is a need to identify how to integrate and coordinate care and services across sectors and networks Reform should focus on both efficiency and quality New models can first be trialled, then scaled	N/A
	Ashton	2012	Improving the productivity of elective surgery through a new 'package of care'	NZ	District Health Board	Retrospective matched cohort study	335 surgical cases	To trial a model to improve elective surgery productivity	Elective surgery productivity was improved through a package of care involving incentivisation and risk-sharing between managers and clinicians	Increasing focus on productivity commonplace worldwide in response to budgetary pressure Complexity as well as volume should be considered in approaching efficiency Initiative success dependent on many factors including health system structure, function, leadership, implementation, culture and environment Solution design with input from managers and clinicians/other key stakeholders can be consid…	Theatre time, LOS, average cost per encounter, theatre scheduling, surgical cancellations, delays, patient self-booking, community clinic utilisation, care shifted to primary settings, theatre throughput, surgical access thresholds, adverse event rates
	Auerbach	2014	The Hospital Medicine Reengineering Network (HOMERuN): a learning organization focused on improving hospital care	USA	Nation-wide	Retrospective narrative	13 sites with a mix of hospitals, universities and community teaching	Describe model and early progress for a collaborative learning network	Learning networks show early signs of supporting better outcomes	Central bodies can sponsor collaborative networks to share successful practice and performance information, with links to improved patient outcomes and costs Communities of practice connect researchers with implementers and beneficiaries	N/A
	Barnett	2017	Los Angeles Safety-Net Program eConsult System Was Rapidly Adopted And Decreased Wait Times To See Specialists	USA	City-wide (Los Angeles)	Retrospective observational analysis	395050 electronic referral requests	Determine impact on time to consultation of e-referral system	Electronic referral solutions between GPs and specialists can reduce time to consultation and administrative burden	Electronic platforms to enhance connection between providers can facilitate care access and reduce barriers to care access. This can serve to coordinate across a wide array of providers. Public system support for such platforms can facilitate care coordination outside of acute care settings	Time to specialist consultation, appointments/referrals per month, variation in response times
	Birch	2015	In place of fear: aligning health care planning with system objectives to achieve financial sustainability	Global	Public health systems	Narrative	N/A	Present a framework for determining healthcare expenditure drivers	Evaluation of expense drivers can be useful in health service planning and in evaluation of health service efficiency	Sustainability of public health systems linked to effective resource planning and management Technological advances can enhance productivity in healthcare due to the high labour intensity of healthcare delivery however these can also incur increases in expenditure Staff productivity is linked to costs and expenditure Workforce, health service and financial planning can be integrated and used for …	N/A
	Blank	2014	The impact of policy on hospital productivity: a time series analysis of Dutch hospitals	Netherlands	Public health system	Time series analysis	38 years of nationwide public hospital performance data	Evaluate links between productivity and policy	Hospital demand growth at rates higher than funding growth creates constant pressure. Reporting on and incentivising productivity can enhance performance	Ageing population, increasing technology and shrinking labour are sources of pressure Mergers between small hospitals only can reduce costs however efficiency gains are minimal	FTE, capital costs, supplies, number of admissions, ALOS
	Bosch	2014	The painful effects of the financial crisis on Spanish health care	Spain	Public health system	Descriptive analysis	Public hospital performance and austerity measures since 2010	Describe austerity measures and their impacts	Spain missed an opportunity to use the financial crisis as an opportunity to increase efficiency and productivity	Over-restructuring, focusing on short-term goals, focusing on advances rather than results and a culture of complacency were barriers Reductions in spending, cuts to service provision and cuts to employment conditions were to the detriment of service quality, system integrity and trust Lags between interventions and data becoming available can delay monitoring and evaluation of initiatives Ongoin…	Prescriptions per capita, staff costs, drug costs, vacant roles left vacant, reducing role filling, on-call hours, staff hours worked, training days, time to diagnostic testing, FTE, non-urgent off-peak surgeries, use of generic medicines, surgical wait lists, centralised purchasing, overtime, process duplication, clinically-appropriate setting changes away from acute facilities, alternatives to …
	Bradford		Telehealth services in rural and remote Australia: a systematic review of models of care and factors influencing success and sustainability	Australia	Rural and Remote Australia	Systematic review	116 articles	Describe telehealth services	Telehealth uptake is increasing exponentially despite slow/fragmented integration into practice, is scalable/replicable and can enhance service provision/access	Initiative success factors include vision, ownership, adaptability, cost-effectiveness, efficient to use/implement and technical sufficiency Recruitment/retention, diseconomies of scale are cost drivers in rural settings Funding incentives in the form of medicare items for telehealth have increased uptake Funding sources, points of savings generation, savings point of impact on/distribution to th…	Cost, time, access, utilisation rates, ED demand, ALOS, quality, clinical outcomes, inconvenience, peer support provision, training provision, chronic/complex disease management, clinician time
	Braithwaite	2011	Can questions of the privatization and corporatization, and the autonomy and accountability of public hospitals, ever be resolved?	Worldwide	Public/Private partnerships	Literature report	2319 articles	Describe evidence for corporatization/privatization	Evidence is often conflicting and limited. Outcomes mixed.	Partnerships complex, difficult to implement, dependent on a range of pre-existing conditions to succeed
	Breen	2018	Significant reductions in tertiary hospital encounters and less travel for families after implementation of Paediatric Care Coordination in Australia	Australia	NSW public health	Pre-post implementation cohort evaluation	534 enrolled patients	Describe impact of care coordination	Care coordination has benefits for health systems and patients	Burden of system complexity and demand often borne by patients and families Health systems designed in siloes around episodes of care and silos Worldwide support for integrated care services which simplify navigation, reduce the number of system contacts and cross system and service boundaries. Shared information and IT infrastructure are enablers. Avoided costs can be used to measure efficiency …	Avoided hospital encounters, ED presentations, admissions, travel savings, school absences, establishing links to regular health services e.g. GPs, shifting care to closer/less acute settings
	Chen	2017	It Is a Brave New World: Alternative Payment Models and Value Creation in Total Joint Arthroplasty: Creating Value for TJR, Quality and Cost-Effectiveness Programs	USA	Nation-wide	Narrative	N/A	Discuss importance of healthcare value within the arthroplasty setting	Improving outcomes over cost of the improvements, decrease costs without impacting outcomes, decrease costs while improving outcomes are achievable value-based outcomes	Value=outcomes/costs Integrated care pathways, technology refreshment, cost renegotiation, waste reduction can all provide value Patient selection and risk stratification can align resourcing with patient need	Longevity of results, cost per unit, cost per outcome, QALY, ICER, total waste, waste as a % of cost, eliminated redundancies, reduced diagnostic utilisation, reduced low-value procedures e.g. antibiotic stewardship, reduced high-risk procedures
	Christiansen	2018	Hospital centralization and performance in Denmark-Ten years on	Denmark	Nation-wide	Mixed methods retrospective analysis	N/A	Describe the impact of nationwide healthcare reform	Policy a major driver for widespread reform, with impacts able to be observed across a wide range of indicators	Government-set productivity target in place of 2% annually as a driver of ongoing productivity improvement Centralizing/consolidating services can enhance performance Productivity measures do not exist in isolation, with quality and activity also factors.	Sick leave, planned surgery waiting times, length of stay, activity levels, FTE, patient numbers, surgeries performed, administration expenditure as a % of total
	Cullen	2012	Increasing productivity, reducing cost and improving quality in elective surgery in New Zealand: the Waitemata District Health Board joint arthroplasty pilot	New Zealand	District Health Board	Retrospective matched cohort study	335 surgical cases	Evaluate cost and outcome impact of a model of care aimed at improving quality, cost and productivity	Efficiency gains can be realised in combination with quality and patient outcomes. Staff input a key success factor	Quality, cost and productivity are interlinked rather than isolated Successful initiatives can be scaled and shared to similar settings elsewhere Increasing financial constraints and increasing demand drive the need for efficiency Allocation of costs through coding systems may not accurately reflect actual resource consumption	Surgical throughput, cost, theatre utilization, weighted inlier equivalent separation, theatre time, LOS, cost per procedure, readmission rates, service referrals, costs by ward/unit and staff type,
	DeRosis	2018	Public strategies for improving eHealth integration and long-term sustainability in public health care systems: Findings from an Italian case study	Italy	Public health system	Qualitative case study	45 individuals	Explore public health system factors for eHealth intervention success	Implementation and outcomes dependent on policy at varying levels with value defined by sustainability of initiatives, active participation and interoperability	There is a risk for resource investment to be considered a waste if no value is added to patient outcomes Platform approaches which suit the needs of a regional health organisation can address fragmented local solutions with limited interoperability. Sharing risks, goals, responsibilities and feedback can promote a sustainable win-win outcome Resourcing often focuses on procurement and start-up c…	Cost, lifespan of intervention
	Ellen	2018	Addressing overuse of health services in health systems: a critical interpretive synthesis	Worldwide	Public health systems	Critical interpretive synthesis	124 papers	Identify approaches to addressing health system overuse	Overuse is a complex issue which requires system-wide action across health disciplines	Preconceptions that "more is better" & "new is better" a significant barrier Overuse: "Care that can lead to harm and consumes resources without adding value to patients" 20-33% of patients receive interventions that are potentially unwarranted or ineffective. This has a flow-on opportunity cost at a system level System factors across service delivery, service financing and governance all contrib…	Low-value interventions
	Elshaug	2017	Levers for addressing medical underuse and overuse: achieving high-value health care	Worldwide	Healthcare	Policy review	N/A	Explore levers for eliminating underuse/overuse	Increasing public awareness and empowerment are key to achieving right care. Some levers are universal while others require adaptation to local requirements	Reducing overuse has received less focus than scaling up high-value interventions Low-value care comes with an opportunity cost for funds which could have been allocated to achieve greater impact elsewhere A balance between over-use and under-use must be targeted by policy to avoid flow-on effects and unintended consequences Public health systems have access to an extensive range of funding, gove…	Access to care, barriers to care, cost-effectiveness, capacity, low-value procedure rates, %compliance with desired practice, geographical variation in service availability
	Fiorentini	2011	Incentives in primary care and their impact on potentially avoidable hospital admissions	Italy	Primary and tertiary	Multi-level modelling	3229 GP's, 39 healthcare districts	Estimate the impact of financial incentives for GPs on avoidable hospitalisations	Pay for compliance/performance is more effective than pay for participation Public health system sponsorship for quality outcomes in primary care is linked to improved outcomes	Specific and clear support for initiatives from public health systems is critical to improvement initiative success; links between performance target, incentive and support are critical Younger GPs, GPs working in rural areas and GPs working in solo practices showed higher rates of avoidable readmissions, highlighting that support can be targeted towards areas known to be more likely to produce h…	Avoidable readmissions
	Gaertner	2015	Resource allocation issues concerning early palliative care	Worldwide	Tertiary acute	Narrative	N/A	Describe resourcing implications for early palliative care	Integrated models of early intervention can require resourcing to implement however can also deliver avoided cost benefits to public health systems in addition to better patient and staff outcomes	Investments can be weighed against expected avoided costs Interdisciplinary, integrated models of care aligned with patient needs are the best model moving forward Cost and efficiency impacts can be estimated based on baseline activity Evidence for cost savings in similar initiatives in other health jurisdictions can be used to justify investment and business case development for scaling into oth…	Avoided hospital time, avoided diagnostics, service enrolments, team time, patients per FTE, cost per enrolment
	Gans	2012	Better outcomes, lower costs: palliative care program reduces stress, costs of care for children with life-threatening conditions	USA	Public health system	Mixed methods	74 patients, 33 families responding to survey	Provide policy brief regarding sustainability of trial program	Improved quality of life, costs, staff satisfaction and patient outcomes possible though transferring care to a less-acute setting with appropriate support	Quadruple aim example of benefits towards all aims Programs aiming to achieve better outcomes in more appropriate settings can be justified through avoided costs as well as better patient outcomes Public health systems have a role in shaping policy to encourage services which promote both efficiency and better patient/staff outcomes	Enrolments, care in less acute setting, cost per admission avoided, hospital days avoided, % of costs incurred in acute/community settings, %spending reduction, cost difference pre/post enrolment
	Garcia-Armesto	2013	Disinvestment in the age of cost-cutting sound and fury. Tools for the Spanish National Health System	Spain	Public health system	Narrative	N/A	Outline a framework for approaching disinvestment	Disinvestment forms part of a value-based approach and is an important consideration in environments where resources are tightening	While initially relating to replacing superseded technology, the term disinvestment has extended to ceasing funding for low/no-value interventions for better allocative efficiency 20-25% of patients worldwide receive unnecessary/potentially-harmful interventions and 30-40% receive treatments without evidence-based proof of effectiveness Public health services can take a role in identifying low-va…	use of more effective intervention, ineffective procedures, procedures without clear evidence of effectiveness or risk<reward. Excess costs linked to low-value and disinvested items compared to cost-effective alternative
	Gaynor	2012	Can governments do it better? Merger mania and hospital outcomes in the English NHS	England	Public health system	Retrospective matched cohort study	223 hospitals over ten years	Evaluate the impact of hospital mergers on quality, productivity and financial performance	Little evidence that mergers improve performance	Increasing competition between hospitals in an environment of regulated prices and transparent quality measures can improve management, outcomes and productivity. Mergers reduced activity, staff and beds but did not reduce operating costs beyond the first year. Also associated with a shift from permanent to contract staff. No improvement to quality or productivity. Removing public system spare ca…	Management, back-office and clinical costs, spare capacity, activity, staffing, total admissions, total capacity. Volume of admissions per employee, waiting time, length of stay
	Gerald	2017	Ten principles to guide health reform	USA	Public health system	Narrative	N/A	Describe factors to ensure public health system sustainability, access and equity	Affordability, access to care and innovation constantly in balance	Increasing expenditure driven by innovation as well as inefficiency Efficiency encouraged by incentives for high-value care/against low-value care Value is a measure of health expenditure appropriateness Cost controls targeting waste have fewer side-effects than those targeting prices or utilisation	N/A
	Grimes	2011	Pursuing cost-effectiveness in mental health service delivery for youth with complex needs	USA	Public health system	Retrospective matched cohort study	100 study patients matched to 20,183 reference population	Examine cost-effectiveness of an integrated model of care	Integrated models of care can deliver efficiency through improved clinical outcomes, reduced acute service encounters and care in less acute settings	Separate funding buckets not aligning with clinical need can be a barrier to access and comprehensive service delivery Increasing costs, cost shifting and reducing budget growth can be levers to challenge existing care pathways and funding models Evidence-based models of cost-effective services are scalable to other jurisdictions	Service cost-effectiveness, patients enrolled, days in hospital, days in alternate care setting, reduced admissions, reduced ED presentations, reduced pharmacy spend, reduced demand for long-term care, reduced clinical risk
A	Harris	2017	Sustainability in Health care by Allocating Resources Effectively (SHARE) 7: supporting staff in evidence-based decision-making, implementation and evaluation in a local healthcare setting	Australia	Public health system	Mixed methods	One health district	Develop a model for systematic, organisation-wide reduction in unsafe, ineffective, inefficient or less-preferable interventions	Barriers, enablers, needs and interventions used to develop a decision-making matrix. Factors influencing decision-making explored	Public systems can provide training/education, support tools and access to expertise to guide decision-making and build capability Health systems can utilise data to detect opportunities for disinvestment and track progress towards targets/evaluate impact of initiatives Effectiveness and cost-effectiveness of support services can be considered when evaluating value achieved Assigning owners with …	N/A
B	Harris	2017	Sustainability in Health care by Allocating Resources Effectively (SHARE) 5: developing a model for evidence-driven resource allocation in a local healthcare setting	Australia	Public health system	Mixed methods	One health district	Develop a model for systematic, organisation-wide reduction in unsafe, ineffective, inefficient or less-preferable interventions	Developed a model for evidence-driven resource allocation at the district level	Health service staff cite lack of time, knowledge, resources and skills as barriers to evidence-based approaches and evaluation of decision outcomes Disinvestment and investment should be considered in parallel rather than separately Minimal consumer involvement a barrier as are underskilled and underresourced staff, lack of explicit criteria and limited use of evidence Initiative success and sus…	N/A
C	Harris	2017	Sustainability in Health care by Allocating Resources Effectively (SHARE) 10: operationalising disinvestment in a conceptual framework for resource allocation	Australia	Public health system	Mixed methods	One health district	Develop a model for systematic, organisation-wide reduction in unsafe, ineffective, inefficient or less-preferable interventions	Developed a framework for disinvestment in the context of resource allocation	A highly detailed framework for considerations and enabling factors is presented in figure 2. Barriers also detailed. Establishing prompts, targets guidelines, triggers and mandatory requirements for resource allocation consideration can assist with embedding this topic in routine systems and processes Evaluation, reporting, reinvestment and knowledge-sharing are post-disinvestment decision actio…	Low-value lists
D	Harris	2017	Sustainability in Health care by Allocating Resources Effectively (SHARE) 9: conceptualising disinvestment in the local healthcare setting.	Australia	Public health system	Mixed methods	One health district	Develop a model for systematic, organisation-wide reduction in unsafe, ineffective, inefficient or less-preferable interventions	Explored concepts and definitions for disinvestment	Little evidence of successful disinvestment projects exists, however frameworks and methods for undertaking disinvestment-like activities are widespread Resource allocation as a term is more acceptable to stakeholders than disinvestment, which is perceived negatively Focus on resource allocation in tandem with optimising care, outcomes and resource utilisation. "Care optimisation" can also avoid …	Practices, procedures, technologies, interventions or assets deemed of little or no value for their cost or posing risk>benefit, waste
E	Harris	2017	Sustainability in Health care by allocating resources effectively (SHARE) 1: introducing a series of papers reporting an investigation of disinvestment in a local healthcare setting	Australia	Public health system	Mixed methods	One health district	Develop a model for systematic, organisation-wide reduction in unsafe, ineffective, inefficient or less-preferable interventions	Principles for organisation-wide approaches to disinvestment include the need for a framework, inclusion of disinvestment in regular management processes, consideration of customer expectations and linking disinvestment to sustainability	Increasing population, increasing burden of chronic disease, spread and cost of new technologies, duplication, gaps, poor coordination, ineffective interventions, waste all drivers of the need for efficiency International focus now on saving money, reducing waste and maximising existing resources Misapplication of effective interventions and delivery of ineffective/risky interventions an opportun…	Access to care, patient outcomes, ALOS
F	Harris	2017	Sustainability in health care by allocating resources effectively (SHARE) 4: exploring opportunities and methods for consumer engagement in resource allocation in a local healthcare setting	Australia	Public health system	Mixed methods	One health district	Develop a model for systematic, organisation-wide reduction in unsafe, ineffective, inefficient or less-preferable interventions	Developed a model for customer engagement in resource allocation at the district level	Customer engagement becoming increasingly required however participation in decision-making is not commonplace. Effective participation at an organisation-wide level rarely achieved. Identifying customer values and expectations can assist in consultation processes Detailed model for engagement and participation presented in figure 5	N/A
	Harrison	2011	The improving efficiency frontier of inpatient rehabilitation hospitals	USA	Public health system	Data envelopment time series analysis	164 Rehabilitation hospitals over 3 years	Describe the efficiency impact of the introduction of a prospective payment system	In already-efficient healthcare systems, reducing operating expenses and FTE can have a short-term impact on financial performance however higher productivity must be realised on a sustainable basis. Health systems must remain able to absorb increasing demand related to ageing population drivers	Premature discharge can lead to adverse outcomes including unplanned readmissions Integration of services across care continuum can enhance efficiency and outcomes Traditional economic methods measure efficiency as a factor of inputs e.g. staff, beds and outputs such as patient numbers, surgical procedures undertaken and concept of "slack" in beds and FTE	Readmission within 30 days, care in a less acute setting, length of stay, number of care settings in patient journey, unutilised capacity (slack)
	Hassanian	2017	An Overview of the Performance Improvement Initiatives by the Ministry of Health in the Kingdom of Saudi Arabia	Saudi Arabia	Public health system	Mixed methods	Nation-wide	Describe the impact of "performance improvement unit" implementation within central governing body/health system manager setting	Centralised Performance Implementation Units can have a short-term impact on improving efficiency, with leadership, communication frameworks, culture and staff training identified as factors linked to the short duration of results	Strategies focusing on waste reduction have less potential side effects than funding model changes and access criteria Health system sustainability is challenged by factors including tightening budgets, growing demand, professional shortages, increasing disease burdens, infrastructure shortages, technological limitations and service accessibility Other industries have demonstrated that process en…	Waiting time, ED lead time, ALOS, readmission rates, ED transfer times, operating room waiting times
	Hebert	2014	Patient-centred medical home initiative produced modest economic results for Veterans Health Administration, 2010-12	USA	Primary health system	Return on investment analysis	11 million patients, 908 primary care practices	Evaluate the return on investment for a system-wide patient-centred model of primary care delivery	Early indications are that coordinated, patient-centred models of primary care can reduce tertiary activity and reduce care costs	In early evaluations where cost has exceeded productivity return, improvement trends can be predictive of future incremental gains Timeframes for efficiency improvement must be considered when weighing initial investment and planned returns Efficiency can be measured in terms of changes in performance/utilisation x cost per utilisation In systems with fixed budgets, cost savings can be absorbed i…	Reductions in anticipated system contacts/care episodes, generic vs brand name pharmaceutical use, hospitalisation rates
	Himmelstein	2014	A comparison of hospital administrative costs in eight nations: US costs exceed all others by far	Worldwide	Public health systems	Cost comparison	11 OECD countries	Explore international trends in healthcare administration spending	The US payment system's complicated nature contributes to its high administrative spend compared to other countries. Pay for performance funding can incentivise increased upcoding and bureaucratic processes to demonstrate compliance but which do not add value to patients or services	Manager and admin levels appear to be a higher driver of admin costs than factors such as staff awards, pay rates and benefits Efficiency can be expressed in terms of % of total spend, % of total staff, % of GDP Demographic, disease, staff and geographic factors can influence facility demand Admin spend as a percentage of total spend has been increasing in many OECD countries While reducing opera…	Percentage of total costs e.g. admin, per-capita spending on admin costs, admin FTE as a proportion of total FTE, central/regional administration cost distribution, bureaucratic and compliance processes coding is not a measure of efficiency
	Jeurissen	2016	Uncomfortable realities: the challenge of creating real change in Europe's consolidating hospital sector	Europe	Public Health systems	Literature report	51 sources	Describe challenges facing the European hospital sector	Payment reform and privatisation alone are not likely to be sufficient to meet future quality and efficiency requirements. A shift to value-focused processes is anticipated.	Current trends in health services delivery include a shift to patient-centric, integrated models of care, care in optimised settings, increasing outpatient service delivery and improving hospital efficiency Assembly line-type models of low cost, high volume, low variation are slow to spread in acute healthcare facilities due to the need to handle complex and highly acute patient care. Integration…	N/A
	Kämäräinen	2016	Measuring healthcare productivity - from unit to system level	N/A	Public Health Systems	Pilot study	N/A	Describe and test approaches to measuring productivity	Multiple challenges to measuring and managing productivity exist at unit, organisational and health system levels	Consistent goals and incentives across sites and units promotes productivity improvement, while approaching productivity improvement across siloed goals, measures and incentives is less likely to be effective Productivity can be defined as the efficiency with which inputs are transformed into outputs, or the ratio of inputs to outputs in both volume and quality. More broadly can also be anything …	Sick leave, staff turnover, procedures perfomed, inpatient days, separations, labour, capital, FTE, staff time, ALOS, capacity, procedures per time unit, utilisation rates, cost per episode, readmission rates, spend per person as a % of GDP
	Kearney	2018	Mental health productivity monitoring in the Veterans Health Administration: Challenges and lessons learned	USA	Public health system	Descriptive analysis	N/A	Describe policies for provider efficiency and their implications	Health workforces have been geared towards quality for some time however partnering this with a focus on efficiency is relatively new	Productivity benchmarks reflecting overall performance goals are useful drivers and can also allow a certain degree of variation between individual units. Involve staff in target setting The highest possible levels of productivity can incur greater resourcing and lead to burnout, there must be a balance in order for efficiency to be sustainable Activities, processes, quality and care experience m…	Staff resourcing levels, morale, burnout, accuracy, activity, resource use, equipment/supplies/labour costs, cost per episode, unwarranted variation Hussey (2009)- 265 measures of efficiency identified
	Kumar	2011	Examining quality and efficiency of the U.S. healthcare system	USA	Public health system	Descriptive analysis	Various nationwide data and documentation	Describe the quality and efficiency of US health services	the US system is more expensive as a % of GDP and less efficient than peer countries	Cost drivers include goods/services prices, volumes and delivery systems. Costs can be broken down into provider, hospital, technology, insurance, consumer behaviour and flawed management practices	costs, activity, permanent vs temporary staff, diagnostic and prescription spending, overuse, errors and variation
	Lavoie-Tremblay	2012	Project management office in health care: a key strategy to support evidence-based practice change	Canada	Public health system	Qualitative case study	11 staff, 13 managers	Describe the impact of a central change support office function	Potential benefits and challenges of central change support teams in healthcare settings are outlined	Central teams can support change by building consensus across executives and supporting individual, team, unit and organisational levels Project management offices in health care promote efficiency as they can help solve operations issues, reduce spending, share expertise, standardise practices/processes, build capability, promote effective communication, assist various stakeholder groups to deli…	Reduced reliance on external contractors, reduced fragmentation/siloes
	Lennox	2018	Navigating the sustainability landscape: a systematic review of sustainability approaches in healthcare	Worldwide	Public health systems	Systematic review	62 publications included in final review	Describe current approaches to supporting/influencing sustainability	Approaches differ significantly across health systems	Only 60% of improvement projects in health maintain at least one key component on an ongoing basis Sustainability variously defined as continuing program activities, continued health benefits, capacity built, development/adaptations made and return on investment/costs recovered Key factors: relationship building, stakeholder engagement, shared vision, accountability, funding, clear aim, progress …	N/A
	Longo	2015	Good practices in health care "management experimentation models": insights from an international public-private partnership on transplantation and advanced specialized therapies	International	Public/Private partnerships	Mixed methods	Two Italian hospitals, one US hospital	Analyse best practice in public-private partnerships	Effective management is a key factor for outcomes. Evidence for PPP effectiveness is mixed, still evolving and complicated	Private hospitals tend to score more highly in management evaluation scores compared to public due to the less-restrictive and more competitive environment	Patient flow, patient interventions, length of stay, appropriateness of care setting, waste, error, acute/post-acute integration, standardised procedures, talent recruitment and retention
	Mancuso	2016	Care Appropriateness and Health Productivity Evolution: A Non-Parametric Analysis of the Italian Regional Health Systems	Italy	Public health system	Retrospective analysis	20 Regional Health Systems	Explore the link between care appropriateness and productivity	Policy aimed at improving efficiency and reducing costs have not delivered productivity gains. Technological gaps between systems and high FTE have contributed.	DRG creep can artificially inflate reported activity and falsely indicate productivity There is a link between the service quality and funding capacity	Data Envelopment Analysis
	Mateus	2015	Measuring hospital efficiency--comparing four European countries	International	Public health systems	Retrospective analysis	English, Portugese, Spanish and Slovenian hospitals over several years	Assess hospital efficiency levels between countries	Quality outputs are difficult to measure, although input/output estimations of efficiency are more readily conducted but less linked to the purpose of healthcare	Effective capacity management is linked to productivity. All four health systems studied showed scope for efficiency improvement	Stochastic Frontier Analysis, capacity, FTE, weighted separations, waiting lists
	Mitropoulos	2018	The impact of economic crisis on the Greek hospitals' productivity	Greece	Public health system	Retrospective analysis	111 acute public hospitals	Examine the efficiency and productivity of Greek hospitals following financial reforms	While reform can drive short term efficiency change, long-term sustainability requires ongoing focus and monitoring	Strategies included reducing waste, promoting economies of scale, rationalising administration and redeploying human resources, increasing use of generic medicines. Management practices linked to these factors are associated with efficiency/inefficiency Productivity can temporarily reduce when changes are first implemented, then increase over time	Data Envelopment Analysis, FTE, capacity, operating costs, separations, outpatient attendances, occupancy, ALOS
	Murphy	2016	Using Incentives to Improve Resource Utilization: A Quasi-Experimental Evaluation of an ICU Quality Improvement Program	USA	Public health system	Prospective pre-post cohort study	7 public hospital intensive care units, 7,357 patients	Reduce diagnostic utilisation	Reducing diagnostic usage where clinically appropriate can generate cost savings as well as improvements in patient outcomes and quality of care	Variation in clinical practice can lead to inefficiency Testing that is "routine" may not be clinically indicated/may be safely reduced Clear target definition and stakeholder collaboration during development are factors for improvement initiative success Care processes are more controllable than patient outcomes Focusing on changing clinical cultures and raising awareness to embed practice chang…	Diagnostic utilisation, cost per test
	Mussap	2014	An alternative perspective on how laboratory medicine can contribute to solve the health care crisis: a model to save costs by acquiring excellence in diagnostic systems	Worldwide	Public health systems	Narrative	N/A	Describe potential for diagnostic practice improvement to promote sustainability	Technological and knowledge advances are driving increasing demand on diagnostics and associated resources required	Consolidation, centralisation and automation of processes can promote efficiency Efficiency can be projected by comparing the costs of new innovations with the value to patients and the potential for this value to lead to cost savings for the healthcare system Tightening financial environments and austerity measures may limit resources available for innovation, thereby preventing value-add from n…	Purchase price vs contract life savings
	Nuti	2016	Making governance work in the health care sector: evidence from a 'natural experiment' in Italy	Italy	Public health system	Retrospective cohort study	Health systems across 20 regional government areas	Explore links between governance models and health system performance	Elements of target-setting, public performance transparency and pay for performance within governance models are linked with higher-performing health organisations	Performance management should include performance towards both finance and strategic targets Governance models have included blind trust, patient choice/competition, hierarchy/targets (command & control), public transparency "naming & shaming" and pay for performance Local networking and benchmarking can promote collaboration identify both high-performing and low-performing sites and is associate…	Separations, specific surgical targets, % case mix, ALOS, pharmaceutical expenditure, % compliance with performance targets
	Ovseiko	2014	Implementation of collaborative governance in cross-sector innovation and education networks: evidence from the National Health Service in England	England	Public health system	Mixed methods survey	17 Directors	Understand local implementation experiences of centrally-mandated initiatives	Partnerships across government sectors can add public value, however challenges in governance, funding, inputs and timeframes exist. Increased flexibility in mandates can increase implementation speed but also results in greater diversity in approaches	Accountability is often a difficulty when establishing collaborative partnerships. Such partnerships can take several years to develop to the point of self-sustainability Central bodies must be specific regarding the requirements of any mandates to ensure appropriate and consistent local implementation Partnerships across government sectors developed in response to central direction are less like…	N/A
	Pelone	2013	How to achieve optimal organization of primary care service delivery at system level: lessons from Europe	Europe	Public health systems	Cross-sectional data envelopment analysis	22 European countries over 2009-2001	Measure efficiency of primary care in terms of service delivery and quality outcomes	Primary health care efficiency must be considered in the context of its place within the wider healthcare system when aiming to improve efficiency	Comprehensiveness, coordination, accessibility, quality and continuity are determinants of Primary Health efficiency Technical efficiency can be measured in terms of cost inputs and quality outputs Sources of inefficiency vary significantly between organisations evaluated as inefficient Efficient primary health systems have a common focus on access and coordination, although governance models and…	N/A
	Pencheon	2015	Making health care more sustainable: the case of the English NHS	England	Public health system	Narrative	N/A	Outline process for embedding sustainability concepts in the NHS	Increasing resource pressure and system demand place an increasing focus on sustainability	Sustainability includes balancing current needs with future needs Reducing travel, duplication, low-value procedures while leveraging technology and existing assets can contribute to meeting growing health system demand	N/A
	Pettersen	2015	Vertical and horizontal control dilemmas in public hospitals	Norway	Public health system	Qualitative case study	385 healthcare managers	Explore vertical and horizontal management interactions	Vertical controls widely in place, horizontal controls not widely felt to be fully in place	Central funding and operational directives must allow sufficient time for effective local planning Vertical inputs can set strategic directions, however effective communication and engagement across the patient journey is facilitated through relationships with peers and the adequacy of processes/systems to support service delivery. Vertical controls must facilitate horizontal collaboration	N/A
	Robertson	2011	Health systems and sustainability: doctors and consumers differ on threats and solutions	Australia	Primary health system	Qualitative case study	1139 doctors, 533 consumers	Explore doctors and consumers views on health system sustainability	Doctors and consumers hold different views on pressures and their potential for being involved in change	There are differing views amongst medical staff on the drivers of waste, duplication and inefficiency however cost management issues are largely seen in the same light Information on cost-effectiveness alone is not sufficient to drive changes in practice Medical staff are more concerned than consumers regarding increasing cost pressures on sustainability Only around half of medical staff feel tha…	N/A
	Rumbhold	2015	Improving productive efficiency in hospitals: findings from a review of the international evidence	Europe	Primary health systems	Literature report	N/A	Outline methods to improve efficiency in hospital settings	At a system level the factors contributing to efficiency improvement include focusing on efficiency at all facilities, addressing variation, considered use of funding levers, and monitoring/benchmarking appropriate performance indicators	Technical efficiency involves achieving outputs using the minimum available resources Outputs include both quality and volume, however quality is often overlooked in favour of volume due to ease of measurement Quality of management and leadership is linked to hospital performance, as is management-doctor collaboration Success factors include high-quality management practices, management-doctor co…	Waiting time, financial performance, staff satisfaction, activity, occupancy, procedure rates, theatre utilisation, ALOS, FTE, skill mix, temporary staff numbers, diagnostic use, stock management, generic drug use, cancelled appointments, appointment non-attendance, procurement standardisation, variation
	Saunders	2017	Is health systems integration being advanced through Local Health District planning?	Australia	Public health system	Scoping review	53 papers	Describe the current environment of care integration in NSW	Health system integration is relatively young in implementation, however there is a common focus on improving coordination, access and service delivery for complex, at-risk patients	Devolution of governance from central bodies to health services can be managed through service agreements and performance measures Success factors include shared governance, effective leadership, planning, funding, collaborative program development, common training, consumer involvement, IT interoperability and information sharing Establishing effective collaboration across complex organisations …	Avoidable hospitalisations, avoidable ED visits
	Schakel	2018	Fiscal rules, powerful levers for controlling the health budget? Evidence from 32 OECD countries	Selected OECD countries	Public health systems	Regression analysis	32 countries over 30 years	Assess the impact of financial rules on public health expenditure	Financial rules were associated with a reduction in public health expenditure of 3%, however this occurs 1-2 years following implementation	Less-structured and non-rule based procurement and activity purchasing were associated with reduced ability to control costs Decentralisation has been found to increase public health spending in many OECD countries. Budget availability rather than disease burden has been the determining factor in resource allocation. There is a need to evaluate financial impacts and plan for financial change over…	N/A
	Steelfisher	2013	Learning from the closure of clinical programs: a case series from the Hospital Elder Life Program	USA	Public health system	Qualitative case study	14 staff from six closed services	Outline lessons from closure of a range of similar clinical programs	Significant change or financial pressure can contribute to the closure of effective clinical programs	Examining reasons for failed programs can assist with supporting those at risk Evidence-based programs known to be successful can fail in tightening financial environments due to funding withdrawal, staff turnover/loss, lack of outcome documentation, lack of financial impact data, difficulty validating effectiveness through documentation, lack of staff support and loss of champions. New administr…	N/A
	Stimpson	2014	Financial sustainability of academic health centres: identifying challenges and strategic responses	USA	Public health system	Narrative	56 papers	Outline challenges and opportunities facing Academic Health Centres	Healthcare organisations are dependant on a mix of government, market and system factors to remain sustainable	Consideration to reduced efficiency is a trade-off for workforce training capacity, research, innovation Governance and operations models must align with local needs, demands and constraints rather than a blanket approach Efficiency can be promoted by reducing turnover, managing risk, use of buffers, forecasting and enhanced scheduling, enhanced internal and external collaboration	N/A
	Strand	2017	Linking pharmacists to the delivery of public health services	USA	Public health system	Literature report	38 papers	Explore scope for pharmacists to deliver public health services	Significant scope exists for pharmacists to deliver public health services	Changes to models of service delivery require alignment with public health priorities, training considerations, policy/legal frameworks and a sustainable business model Partnering with allied and primary health providers outside of acute hospitals can streamline discharge processes and enhance post-discharge outcomes	Avoidable admissions and readmissions within 30 days, medical errors
	Tataw	2014	Health policy making through operative actions: a case study of provider capacity reduction in a public safety-net system	USA	Public health system	Retrospective longitudinal case study	N/A	Describe impacts of cost reduction policies	Central cost and resource reduction policies can adversely impact populations dependant on services. Community consultation is problematic when overlooked	Reducing resourcing and delaying essential supplies and appointments can reduce expenses growth however is also linked with detrimental impacts to service quality and accessibility Public and media concerns can be driven by perceptions of service reduction and inadequacy Independent, transparent performance reporting can ensure adequate community visibility over resourcing, services and efficiency	Expenditure:activity ratio, cost per separation, capacity, FTE, service utilisation, accessibility, care quality, provider satisfaction, clinic waiting time, ALOS, time to information access
	Tchouaket	2012	Health care system performance of 27 OECD countries	Worldwide	Public health system	Transversal comparison	27 high-income OECD countries	Compare relative performance and efficiency of selected national public health systems	Australia ranks as having higher health system performance despite average levels of resource investment compared to other high-income OECD countries. Australia's efficiency and effectiveness were also high while productivity was average	Efficiency is comprised of technical and allocative factors within the context of existing resources and operating/regulatory environments. Outcomes relative to investments is a measure of performance. Productivity describes the relationship between services delivered and resources invested. Patient experience is impacted by accessibility, continuity and comprehensiveness of care	ALOS, occupancy, surgeries performed, FTE per bed, % admin costs relative to total spend, appropriateness/discretionary measures of low-value interventions, patient experiences
	Tsai	2017	A System-Wide Approach to Physician Efficiency and Utilization Rates for Non-Operating Room Anaesthesia Sites	USA	Public health system	Retrospective analysis	1278 staff activities over 256 days	Explore measures of staff and time productivity and their improvement in anaesthetic settings	System-wide staff scheduling can enhance productivity	Performance and operations measures may be more frequently used than productivity measures Correlating resource and staff efficiency measurement can provide additional insight into overall productivity	Time utilisation
	Uddin	2012	Effect of physician collaboration network on hospitalization cost and readmission rate	USA	Public health system	Non-parametric correlation	85 hospitals, 2229 patients	Explore impact of medical collaboration networks on hospitalisation cost and readmission rates	Links between collaboration network qualities and hospitalisation cost and readmission rates were established	Closely interlinked networks which are well connected with as many peers as possible and supported by effective information sharing can reduce hospitalisation costs and readmission rates	Expenditure, readmission rates
	Vest	2016	Differing Strategies to Meet Information-Sharing Needs: Publicly Supported Community Health Information Exchanges Versus Health Systems' Enterprise Health Information Exchanges	USA	Public health system	Qualitative case study	40 participants	Understand reasons for participation in health information exchanges (HIEs)	HIEs support strategic goals and have benefits to participants, patients and health systems however can demand time and resources while also facing technological and governance barriers	Effective data sharing can facilitate patient movement across the continuum of care Multiple different approaches and platforms exist for sharing and using clinical data across hospitals and community providers. The sharing of resources, costs and accountabilities are important factors to resolve Return on investment for many HIE benefits is difficult to evaluate, such as consolidating informatio…	Duplicated assessments and documentation, timely access to complete information
	Walker	2018	Does participation in health information exchange improve hospital efficiency	USA	Public health system	Malmquist algorithm with regression analysis	1017 hospitals over 3 years	Determine links between HIE participation and efficiency/productivity	Participation in HIE is linked to enhanced efficiency and productivity	HIEs can address issues associated with fragmented, episode-based health systems Methods to measure the value of interoperability across stakeholder groups are still emerging and not yet certain, despite policy support and consensus that interoperability is a key component in supporting coordination between health services HIE participation can support greater volume and quality with fewer resour…	Capacity, FTE, surgical activity, weighted separations, average daily occupancy, ED attendances, outpatient load, information retrieval time, diagnostic time, reduced admissions from ED
	White	2015	Stronger grip on overheads and increased productivity could save NHS hospitals £5bn a year	UK	Public health system	Narrative	22 NHS Trusts	Commentary on a review of NHS productivity	Significant scope exists for public health services to improve efficiency	Two thirds of health services expenditure is workforce-related, making this area a priority for efficiency improvement focus Management expenditure can vary up to tenfold across health facilities Peer benchmarking and comparison can provide visibility over opportunities for efficiency improvement	Productive staff time, sick leave, pharmaceutical expenditure, clinical supplies, procurement process consolidation, non-frontline expenditure, facilities & assets management
	Zhang	2018	Impact of the Local Public Hospital Reform on the Efficiency of Medium-Sized Hospitals in Japan: An Improved Slacks-Based Measure Data Envelopment Analysis Approach	Japan	Public health system	Data envelopment analysis	213 public hospitals over 6 years	Assess the efficiency and productivity impact of public health reform	Financial improvement is not necessarily associated with efficiency improvement. Reform also has a risk of short-term gains which are not sustained	Policies and initiatives must be tailored to suit local requirements, and limiting the empowerment of facilities to change management and operating models in favour of central control is not effective in improving efficiency Efficiency can vary significantly across facilities within the same public health system Finance-orientated reform does not result in efficiency improvement An emerging focus…	Occupancy, expenditure: funding ratio, FTE, outpatients per day, annual average separations, capacity, facility size, pharmaceutical expenditure, readmission rates, patient satisfaction
	Zhivan	2012	U.S. hospital efficiency and adoption of health information technology	USA	Public health system	Mixed methods analysis	1,544 hospitals	Determine links between decisions to adopt electronic medial records (EMR) and computerised physician order entry (CPOE) and hospital inefficiency	Less-efficient hospitals are more likely to implement EMR but not CPOE. Benefits are more likely to outweigh costs in less-efficient hospitals	Cost/benefit improvements are more likely to be realised by the same type of initiative in less-efficient facilities compared to more-efficient facilities. System-wide benefits can outweigh local benefits for introducing improvements in already-efficient facilities The decentralised, department-based nature of healthcare facilities is a source of inefficiency Introduction of innovations aimed at …	Separations, outpatient activity, staff cost, total expenses, ED attendances, % of casemix per total cases, % discharges given discharge instructions, % patients receiving best-practice intervention, staffed capacity
	Ravhagi	2019	A systematic review on hospital inefficiency in the Eastern Mediterranean Region: sources and solutions	Eastern Mediterranean	Hospitals	Systematic review	56 studies	Examine sources of inefficiency and strategies to address them	Most studies focus on bed numbers and staff numbers as input measures to calculate efficiency, while length of stay, occupancy, surgical volumes and patient numbers are the most common output measures Ministries of Health showed limited capactiy for evidence-based policy and strategic planning	Additional management tools are required to implement reforms aimed at increasing efficiency and productivity Sources of inefficiency are common across hospitals and include issues with overuse, oversupply, ineffective use, low-value procedures, workforce mix, length of stay, facility size, reduced quality and waste.	Workforce, bed numbers, length of stay, costs, budget, equipment, activity volume, separations, diagnostic tests
	Akinleye	2019	Correlation be tween hospital finances and quality and safety of patient care	United States	Hospitals	Cross-sectional study	109 hospitals	Determine if the financial status of a hospital is related to the quality and safety of care delivered	Strong hospital financial performance is associated with improved patient reported experience and care quality	Stronger financial standing is posititvely associated with better quality of care and service delivery, lower readmission rates and lower risk of adverse outcomes System-wide policy is required to address system-wide issues related to balancing costs, quality and value	Financial performance, patient experience, readmissions, adverse outcomes
	Littlejohns	2019	Creating sustainable healht care systems: Agreein social (societal) priorities through public participation	International	System-wide	Mixed methods	Various	Develop a framework to support public participation in healthcare decisionmaking	An institutions's ability to support public participation can be supported by transparency in decision-making Including the public in decision-making can facilitate dialogue promoting fair, efficienct and effective health services	Efficiency improvement can face legal, political, commercial and ethical challenges, which can be better-resuoved through increased public involvement Benefits of public participation include the ability to raise issues requiring policy prioritisation, increased chance of successful policy implementation and compliance, however public participation varies widely across healthcare organisations Pu…	Service effectiveness, cost effectiveness
	Moberg	2020	Decommissioning in a local healthcare system in Sweden: responses to fiscal stress	Sweden	Regional public health system	Deductive content analysis	One health district	Determine economic and other effects of decomissioning to address financial stress	Targeted operational reductions in lower-priority areas are more likely to achieve long-term success than generalised across the board cuts, cuts in investment and cuts in capital expenditure however implementation is difficult to evaluate Reform can enhance efficinecy and longer-term benefits when carefully planned System management bodies can collaborate with key facility and divisional leaders…	Stakeholders generally have a negative reaction to decomissioning and reduction in services as immediate impacts such as reduced access and quality are more tangible and immediate than the potential benefits Cutbacks impacting longer term resourcing are likely to lead to cost increases over itme Structural reforms have portential benefits but are considered time-consuming and challenging to imple…	Reduction in operating expenditure, reduction in service level provision, reduction in investment and capital expenditure, substitution for cheaper alternatives
	Alatawi	2020	Efficiency evaluation of public hospitals in Saudi Arabia: application of data envelopment analysis	Saudi Arabia	Public Health System	Data envelopment analysis	One public health system	Measure the technical efficiency of MoH-operated public hospitals	Benchmarking across hospitalis within the same system is confoudned by variation in hospital size, services and outputs	54% of public hospital beds can be considered homogenous for benchmarking Larger hospitals are usually less technically efficient than smaller hospitals Ministries of health can facilitate central monitoring of efficiency to target reform and corrective action at a system-wide level Workforce shortage and surplus are both significant drivers of inefficiency	Beds, staff numbers, surgeries, outpatient visits, discharges, diagnostics, mortality
	Lloyd	2021	Evaluating health service outcomes of public involvement in health service design in high-income countries: a systematic review	International	Public health systems	Systematic review	93 articles	Identify and synthesize evidence of health service outcomes for public involvement & evaluation methods	A range of outcomes of pubilc involvement are identified however evidence for impact is limited and inconsistent	Public involvement is most common in improvements to service-level programs, patient education and information. Evidence for public involvement in efficiency improvement and system-level change was extremely limited. No studies identified public involvement in cost-benefit analysis, economic evaluations were scarce
	Arvelo-Martín	2019	Hospital productivity bias when not adjusting for cost heterogeneity: the case of Spain	Spain	Public health system	Mult-output stochastic cost frontier	57 public general hospitals	Quantify bias in hospital productivity measurements when cost heterogeneity is not considered	Not adjusting for variation in service complexity across hospitals when calculating cost efficiency can bias efficiency measures by up to 24%	Detailed calculation methodology for accounting for complexity-related bias	Weighted care unit, total capital input, cost per personnel unit, pharmaceutical consumtion, materials and services consumption
	Wolfenden	2019	Optimisation: defining and exploring a concept to enhance the impact of public health initiatives	International	Workshop & surveys	Delphi study	30 participants	Define and explore optimisation in the context of public ehalth initiatives	Optimisation was defined as "a deliverate, iterative and data-driven process to improve a health intervention and/or its implementation to meet stakeholder-defined public health impacts within resource constraints	Data availability, resource sufficiency and scope for improvement should all be present for optimisation processes to commence Short-term funding presents a barrier to optimisation
	McCarron	2019	Understanding patient involvement in health system decision-making: a co-designed scoping review	International	Healthcare systems	Systematic review	15 articles	Identify how health systems are investing in training patients and family members to participate in health system decision-making	Evidence for programs which increase patient and family involvement in decision making is largely absent Potential value in shifting training to contributing to system-level change, improvement and priority-setting	Further investment may be requried to enable effective participation
